# Supplementary material for: Analysis of age-related changes in psychosine metabolism in the human brain
Source: PLoS One. 2018 Feb 26;13(2):e0193438. doi: 10.1371/journal.pone.0193438 (PMC5826537; doi:10.1371/journal.pone.0193438)
Supplement: S1 Table — Data collected during this project and presented in the results section is included here. (XLSX) [file pone.0193438.s005.xlsx]

## Sheet: Psychosine and GALC
Sample ID	Dis. State	Brain Bank Provider	Brian Bank ID	Age (years)	Gender	PMI (hours)	Fresh frozen or Fixed tissue?	Brain Region	Psychosine (pmol/mg protein)	GALC (pmol/ug protein/hr)	Psychosine (pmol/g tissue)	Western Blotting- TH/Actin
KD-1	KD	NICHD	5100	0.805479	M	5	Frozen	White Matter	59.326	0.0436059	N/A	N/A
KD-2	KD	NICHD	575	1.39452	M	4	Frozen	White Matter	87.151	0.0570559	N/A	N/A
KD-3	KD Late Onset	NICHD	1163	39.2932	M	22	Frozen	White Matter	45.762	0.0238647	N/A	N/A
PD-1	PD	NICHD	5477	82.9562	F	25	Frozen	White Matter	13.905	0.357694	N/A	N/A
PD-2	PD	NICHD	5329	81.9507	M	18	Frozen	White Matter	12.947	0.207688	N/A	N/A
PD-3	PD	NICHD	5389	75.9315	F	19	Frozen	White Matter	9.718	0.616641	N/A	N/A
PD-4	PD	Harvard	1264	66	F		Frozen	White Matter	23.917	0.288438	N/A	N/A
PD-5	PD	Harvard	1288	80	M	26	Frozen	White Matter	23.673	0.282876	N/A	N/A
PD-6	PD	Harvard	1293	77	M	30	Frozen	White Matter	23.7261	Below Detection	N/A	N/A
PD-7	PD	UCLA	3880	71	M	21.5	Frozen	White Matter	28.682	0.186744	N/A	N/A
PD-8	PD	UCLA	3887	82	M	13.7	Frozen	White Matter	24.665	0.189962	N/A	N/A
PD-9	PD	UCLA	4304	73	M	30.6	Frozen	White Matter	16.082	0.195812	N/A	N/A
PD-10	PD	UCLA	3934	88	F	19.3	Frozen	White Matter	24.682	0.481412	N/A	N/A
Aged CT-1	Aged Control	NICHD	5171	79.2418	M	5	Frozen	White Matter	1.412	0.926135	N/A	N/A
Aged CT-2	Aged Control	NICHD	5352	81.1644	M	17	Frozen	White Matter	4.069	0.477038	N/A	N/A
Aged CT-3	Aged Control	NICHD	5541	84.0877	M	12	Frozen	White Matter	16.9948	0.49444	N/A	N/A
Aged CT-4	Aged Control	Harvard	1477	92	M	12	Frozen	White Matter	20.289	0.590068	N/A	N/A
Aged CT-5	Aged Control	Harvard	1506	86	M	10	Frozen	White Matter	2.843	0.6261	N/A	N/A
Aged CT-6	Aged Control	Harvard	1510	73	M	22	Frozen	White Matter	13.995	0.372356	N/A	N/A
Aged CT-7	Aged Control	UCLA	3839	59	M	15.8	Frozen	White Matter	28.407	0.152291	N/A	N/A
Aged CT-8	Aged Control	UCLA	3861	81	F	14.5	Frozen	White Matter	17.31	0.342918	N/A	N/A
Aged CT-9	Aged Control	UCLA	3912	80	M	10.5	Frozen	White Matter	15.937	0.179165	N/A	N/A
AD-1	AD	Harvard	723	86	F	36	Frozen	White Matter	44.774	0.241418	N/A	N/A
AD-2	AD	Harvard	732	81	F	9	Frozen	White Matter	6.317	0.431509	N/A	N/A
AD-3	AD	Harvard	760	72	F	14	Frozen	White Matter	10.816	0.1549	N/A	N/A
AD-4	AD	Harvard	808	88	M	6	Frozen	White Matter	7.844	0.340574	N/A	N/A
AD-5	AD	Harvard	1251	92	F	10	Frozen	White Matter	17.936	0.524006	N/A	N/A
AD-6	AD	Harvard	1333	77	M	26	Frozen	White Matter	8.544	0.641671	N/A	N/A
AD-7	AD	UCLA	3792	68	M	11.4	Frozen	White Matter	10.933	0.328274	N/A	N/A
AD-8	AD	UCLA	3797	90	M		Frozen	White Matter	23.442	0.500241	N/A	N/A
AD-9	AD	UCLA	3821	75	F	16.2	Frozen	White Matter	23.367	0.171626	N/A	N/A
AD-10	AD	UCLA	3842	87	F	15.8	Frozen	White Matter	19.249	0.445629	N/A	N/A
KD-1	KD	NICHD	5100	0.805479	M	5	Frozen	Grey Matter	51.996	0.0197088	N/A	N/A
KD-2	KD	NICHD	575	1.39452	M	4	Frozen	Grey Matter	3.109	0.0408059	N/A	N/A
KD-3	KD Late Onset	NICHD	1163	39.2932	M	22	Frozen	Grey Matter	1.769	0.00197059	N/A	N/A
PD-1	PD	NICHD	5477	82.9562	F	25	Frozen	Grey Matter	4.705	0.496653	N/A	N/A
PD-2	PD	NICHD	5329	81.9507	M	18	Frozen	Grey Matter	2.717	0.263759	N/A	N/A
PD-3	PD	NICHD	5389	75.9315	F	19	Frozen	Grey Matter	0.953	1.61363	N/A	N/A
PD-4	PD	Harvard	1264	66	F		Frozen	Grey Matter	0.848	Below Detection	N/A	N/A
PD-5	PD	Harvard	1288	80	M	26	Frozen	Grey Matter	16.807	0.288438	N/A	N/A
PD-6	PD	Harvard	1293	77	M	30	Frozen	Grey Matter	1.626	0.828471	N/A	N/A
PD-7	PD	UCLA	3880	71	M	21.5	Frozen	Grey Matter	6.62783	0.731309	N/A	N/A
PD-8	PD	UCLA	3887	82	M	13.7	Frozen	Grey Matter	3.276	0.544265	N/A	N/A
PD-9	PD	UCLA	4304	73	M	30.6	Frozen	Grey Matter	1.893	0.469476	N/A	N/A
PD-10	PD	UCLA	3934	88	F	19.3	Frozen	Grey Matter	2.23	1.06681	N/A	N/A
Aged CT-1	Aged Control	NICHD	5171	79.2418	M	5	Frozen	Grey Matter	4.712	0.543638	N/A	N/A
Aged CT-2	Aged Control	NICHD	5352	81.1644	M	17	Frozen	Grey Matter	1.324	0.584694	N/A	N/A
Aged CT-3	Aged Control	NICHD	5541	84.0877	M	12	Frozen	Grey Matter	1.229	0.510362	N/A	N/A
Aged CT-4	Aged Control	Harvard	1477	92	M	12	Frozen	Grey Matter	2.684	0.893891	N/A	N/A
Aged CT-5	Aged Control	Harvard	1506	86	M	10	Frozen	Grey Matter	0.679	0.835262	N/A	N/A
Aged CT-6	Aged Control	Harvard	1510	73	M	22	Frozen	Grey Matter	0.258	0.754082	N/A	N/A
Aged CT-7	Aged Control	UCLA	3839	59	M	15.8	Frozen	Grey Matter	2.589	0.359391	N/A	N/A
Aged CT-8	Aged Control	UCLA	3861	81	F	14.5	Frozen	Grey Matter	1.361	0.837335	N/A	N/A
Aged CT-9	Aged Control	UCLA	3912	80	M	10.5	Frozen	Grey Matter	5.488	0.276456	N/A	N/A
AD-1	AD	Harvard	723	86	F	36	Frozen	Grey Matter	6.816	0.421697	N/A	N/A
AD-2	AD	Harvard	732	81	F	9	Frozen	Grey Matter	2.03	0.648938	N/A	N/A
AD-3	AD	Harvard	760	72	F	14	Frozen	Grey Matter	2.42	0.276974	N/A	N/A
AD-4	AD	Harvard	808	88	M	6	Frozen	Grey Matter	0.447	1.11077	N/A	N/A
AD-5	AD	Harvard	1251	92	F	10	Frozen	Grey Matter	4.65	0.741821	N/A	N/A
AD-6	AD	Harvard	1333	77	M	26	Frozen	Grey Matter	0.928	1.10712	N/A	N/A
AD-7	AD	UCLA	3792	68	M	11.4	Frozen	Grey Matter	2.501	0.42875	N/A	N/A
AD-8	AD	UCLA	3797	90	M		Frozen	Grey Matter	1.226	1.77738	N/A	N/A
AD-9	AD	UCLA	3821	75	F	16.2	Frozen	Grey Matter	2.598	0.189832	N/A	N/A
AD-10	AD	UCLA	3842	87	F	15.8	Frozen	Grey Matter	2.455	0.879582	N/A	N/A
KD-1	KD	NICHD	5100	0.805479	M	5	Frozen	Substantia Nigra	N/A	N/A	N/A	N/A
KD-2	KD	NICHD	575	1.39452	M	4	Frozen	Substantia Nigra	N/A	N/A	N/A	N/A
KD-3	KD Late Onset	NICHD	1163	39.2932	M	22	Frozen	Substantia Nigra	16.23	0.0554029	N/A	N/A
PD-1	PD	NICHD	5477	82.9562	F	25	Frozen	Substantia Nigra	27.497	0.193271	N/A	0.834171
PD-2	PD	NICHD	5329	81.9507	M	18	Frozen	Substantia Nigra	11.618	0.211762	N/A	1.38462
PD-3	PD	NICHD	5389	75.9315	F	19	Frozen	Substantia Nigra	16.757	0.517374	N/A	0
PD-4	PD	Harvard	1264	66	F		Frozen	Substantia Nigra	19.434	0.384732	N/A	1.49129
PD-5	PD	Harvard	1288	80	M	26	Frozen	Substantia Nigra	N/A	N/A	N/A	N/A
PD-6	PD	Harvard	1293	77	M	30	Frozen	Substantia Nigra	N/A	N/A	N/A	N/A
PD-7	PD	UCLA	3880	71	M	21.5	Frozen	Substantia Nigra	6.943	0.426312	N/A	0.0226336
PD-8	PD	UCLA	3887	82	M	13.7	Frozen	Substantia Nigra	29.233	0.3908	N/A	0.183333
PD-9	PD	UCLA	4304	73	M	30.6	Frozen	Substantia Nigra	13.912	0.333168	N/A	0.506711
PD-10	PD	UCLA	3934	88	F	19.3	Frozen	Substantia Nigra	6.696	0.950518	N/A	0.113136
Aged CT-1	Aged Control	NICHD	5171	79.2418	M	5	Frozen	Substantia Nigra	19.3	0.326262	N/A	8.46591
Aged CT-2	Aged Control	NICHD	5352	81.1644	M	17	Frozen	Substantia Nigra	21.85	0.295338	N/A	7.07317
Aged CT-3	Aged Control	NICHD	5541	84.0877	M	12	Frozen	Substantia Nigra	27.568	0.224665	N/A	1.87156
Aged CT-4	Aged Control	Harvard	1477	92	M	12	Frozen	Substantia Nigra	29.385	0.47515	N/A	0
Aged CT-5	Aged Control	Harvard	1506	86	M	10	Frozen	Substantia Nigra	20.642	0.304141	N/A	12.4405
Aged CT-6	Aged Control	Harvard	1510	73	M	22	Frozen	Substantia Nigra	17.547	0.340621	N/A	3.59592
Aged CT-7	Aged Control	UCLA	3839	59	M	15.8	Frozen	Substantia Nigra	4.724	0.291506	N/A	2.91165
Aged CT-8	Aged Control	UCLA	3861	81	F	14.5	Frozen	Substantia Nigra	27.054	0.538547	N/A	11.7467
Aged CT-9	Aged Control	UCLA	3912	80	M	10.5	Frozen	Substantia Nigra	21.642	0.283879	N/A	0
AD-1	AD	Harvard	723	86	F	36	Frozen	Substantia Nigra	42.506	0.173647	N/A	8.80795
AD-2	AD	Harvard	732	81	F	9	Frozen	Substantia Nigra	9.771	0.369453	N/A	25.4211
AD-3	AD	Harvard	760	72	F	14	Frozen	Substantia Nigra	N/A	N/A	N/A	N/A
AD-4	AD	Harvard	808	88	M	6	Frozen	Substantia Nigra	41.71	0.244962	N/A	0
AD-5	AD	Harvard	1251	92	F	10	Frozen	Substantia Nigra	10.234	0.723218	N/A	6.55367
AD-6	AD	Harvard	1333	77	M	26	Frozen	Substantia Nigra	10.492	0.544332	N/A	8.1295
AD-7	AD	UCLA	3792	68	M	11.4	Frozen	Substantia Nigra	10.157	0.4014	N/A	5.2439
AD-8	AD	UCLA	3797	90	M		Frozen	Substantia Nigra	13.874	0.589315	N/A	0.370238
AD-9	AD	UCLA	3821	75	F	16.2	Frozen	Substantia Nigra	28.023	0.106665	N/A	0.571046
AD-10	AD	UCLA	3842	87	F	15.8	Frozen	Substantia Nigra	27.753	0.309906	N/A	0.684028
KD-1	KD	NICHD	5100	0.805479	M	5	Frozen	Caudate	38.28	0.805479	N/A	N/A
KD-2	KD	NICHD	575	1.39452	M	4	Frozen	Caudate	119.655	1.39452	N/A	N/A
KD-3	KD Late Onset	NICHD	1163	39.2932	M	22	Frozen	Caudate	9.6	39.2932	N/A	N/A
PD-1	PD	NICHD	5477	82.9562	F	25	Frozen	Caudate	N/A	N/A	N/A	N/A
PD-2	PD	NICHD	5329	81.9507	M	18	Frozen	Caudate	N/A	N/A	N/A	N/A
PD-3	PD	NICHD	5389	75.9315	F	19	Frozen	Caudate	N/A	N/A	N/A	N/A
PD-4	PD	Harvard	1264	66	F		Frozen	Caudate	0.678	0.715538	N/A	N/A
PD-5	PD	Harvard	1288	80	M	26	Frozen	Caudate	2.562	0.461191	N/A	N/A
PD-6	PD	Harvard	1293	77	M	30	Frozen	Caudate	0.786	1.36238	N/A	N/A
PD-7	PD	UCLA	3880	71	M	21.5	Frozen	Caudate	0.895	0.697674	N/A	N/A
PD-8	PD	UCLA	3887	82	M	13.7	Frozen	Caudate	1.091	0.903465	N/A	N/A
PD-9	PD	UCLA	4304	73	M	30.6	Frozen	Caudate	1.04828	0.795935	N/A	N/A
PD-10	PD	UCLA	3934	88	F	19.3	Frozen	Caudate	0.93	1.62667	N/A	N/A
Aged CT-1	Aged Control	NICHD	5171	79.2418	M	5	Frozen	Caudate	N/A	N/A	N/A	N/A
Aged CT-2	Aged Control	NICHD	5352	81.1644	M	17	Frozen	Caudate	N/A	N/A	N/A	N/A
Aged CT-3	Aged Control	NICHD	5541	84.0877	M	12	Frozen	Caudate	N/A	N/A	N/A	N/A
Aged CT-4	Aged Control	Harvard	1477	92	M	12	Frozen	Caudate	4.556	0.714197	N/A	N/A
Aged CT-5	Aged Control	Harvard	1506	86	M	10	Frozen	Caudate	0.417662	1.37856	N/A	N/A
Aged CT-6	Aged Control	Harvard	1510	73	M	22	Frozen	Caudate	2.497	0.393629	N/A	N/A
Aged CT-7	Aged Control	UCLA	3839	59	M	15.8	Frozen	Caudate	3.17524	0.79181	N/A	N/A
Aged CT-8	Aged Control	UCLA	3861	81	F	14.5	Frozen	Caudate	1.88821	1.49375	N/A	N/A
Aged CT-9	Aged Control	UCLA	3912	80	M	10.5	Frozen	Caudate	6.172	0.283129	N/A	N/A
AD-1	AD	Harvard	723	86	F	36	Frozen	Caudate	0.736	0.57975	N/A	N/A
AD-2	AD	Harvard	732	81	F	9	Frozen	Caudate	N/A	N/A	N/A	N/A
AD-3	AD	Harvard	760	72	F	14	Frozen	Caudate	0.615	0.355968	N/A	N/A
AD-4	AD	Harvard	808	88	M	6	Frozen	Caudate	6.763	0.434571	N/A	N/A
AD-5	AD	Harvard	1251	92	F	10	Frozen	Caudate	2.036	1.02523	N/A	N/A
AD-6	AD	Harvard	1333	77	M	26	Frozen	Caudate	1.751	0.883271	N/A	N/A
AD-7	AD	UCLA	3792	68	M	11.4	Frozen	Caudate	3.172	0.528821	N/A	N/A
AD-8	AD	UCLA	3797	90	M		Frozen	Caudate	1.279	1.27013	N/A	N/A
AD-9	AD	UCLA	3821	75	F	16.2	Frozen	Caudate	2.588	0.229788	N/A	N/A
AD-10	AD	UCLA	3842	87	F	15.8	Frozen	Caudate	1.567	0.898541	N/A	N/A
BP-1	Bipolar	Stanley	Stanley	34	M	23	Frozen	WM	37.085	0.3017	N/A	N/A
BP-2	Bipolar	Stanley	Stanley	54	M	39	Frozen	WM	29.371	0.241997	N/A	N/A
BP-3	Bipolar	Stanley	Stanley	30	M	45	Frozen	WM	40.299	0.451697	N/A	N/A
BP-4	Bipolar	Stanley	Stanley	30	M	31	Frozen	WM	14.927	0.145615	N/A	N/A
BP-5	Bipolar	Stanley	Stanley	30	M	56	Frozen	WM	23.299	0.261203	N/A	N/A
BP-6	Bipolar	Stanley	Stanley	61	F	60	Frozen	WM	21.003	0.204635	N/A	N/A
BP-7	Bipolar	Stanley	Stanley	31	M	28	Frozen	WM	0.868	0.409438	N/A	N/A
BP-8	Bipolar	Stanley	Stanley	25	F	24	Frozen	WM	15.69	0.393621	N/A	N/A
BP-9	Bipolar	Stanley	Stanley	48	M	13	Frozen	WM	19.189	0.449446	N/A	N/A
BP-10	Bipolar	Stanley	Stanley	37	F	29	Frozen	WM	28.802	0.305291	N/A	N/A
BP-11	Bipolar	Stanley	Stanley	50	F	18	Frozen	WM	5.311	0.169186	N/A	N/A
BP-12	Bipolar	Stanley	Stanley	57	M	19	Frozen	WM	12.42	0.200159	N/A	N/A
BP-13	Bipolar	Stanley	Stanley	50	M	19	Frozen	WM	44.131	0.0510294	N/A	N/A
BP-14	Bipolar	Stanley	Stanley	48	F	22	Frozen	WM	44.147	0.206371	N/A	N/A
BP-15	Bipolar	Stanley	Stanley	50	F	62	Frozen	WM	38.873	0.0543853	N/A	N/A
BP-1	Bipolar	Stanley	Stanley	34	M	23	Frozen	GM	2.324	0.380421	N/A	N/A
BP-2	Bipolar	Stanley	Stanley	54	M	39	Frozen	GM	1.59	0.158497	N/A	N/A
BP-3	Bipolar	Stanley	Stanley	30	M	45	Frozen	GM	2.805	0.454309	N/A	N/A
BP-4	Bipolar	Stanley	Stanley	30	M	31	Frozen	GM	2.889	0.157206	N/A	N/A
BP-5	Bipolar	Stanley	Stanley	30	M	56	Frozen	GM	1.94	0.469124	N/A	N/A
BP-6	Bipolar	Stanley	Stanley	61	F	60	Frozen	GM	0.98	0.490647	N/A	N/A
BP-7	Bipolar	Stanley	Stanley	31	M	28	Frozen	GM	1.383	0.325218	N/A	N/A
BP-8	Bipolar	Stanley	Stanley	25	F	24	Frozen	GM	2.014	0.469391	N/A	N/A
BP-9	Bipolar	Stanley	Stanley	48	M	13	Frozen	GM	2.192	0.703477	N/A	N/A
BP-10	Bipolar	Stanley	Stanley	37	F	29	Frozen	GM	4.215	0.35074	N/A	N/A
BP-11	Bipolar	Stanley	Stanley	50	F	18	Frozen	GM	0.917	0.252286	N/A	N/A
BP-12	Bipolar	Stanley	Stanley	57	M	19	Frozen	GM	4.594	0.221509	N/A	N/A
BP-13	Bipolar	Stanley	Stanley	50	M	19	Frozen	GM	4.526	0.154341	N/A	N/A
BP-14	Bipolar	Stanley	Stanley	48	F	22	Frozen	GM	1.759	0.383976	N/A	N/A
BP-15	Bipolar	Stanley	Stanley	50	F	62	Frozen	GM	3.764	0.179038	N/A	N/A
Dep-1	Depression	Stanley	Stanley	53	F	40	Frozen	WM	33.747	0.331947	N/A	N/A
Dep-2	Depression	Stanley	Stanley	51	M	26	Frozen	WM	28.094	0.49845	N/A	N/A
Dep-3	Depression	Stanley	Stanley	65	M	19	Frozen	WM	28.866	0.333017	N/A	N/A
Dep-4	Depression	Stanley	Stanley	56	F	28	Frozen	WM	34.576	0.227817	N/A	N/A
Dep-5	Depression	Stanley	Stanley	42	M	7	Frozen	WM	13.287	0.0987057	N/A	N/A
Dep-6	Depression	Stanley	Stanley	43	M	43	Frozen	WM	3.468	0.208703	N/A	N/A
Dep-7	Depression	Stanley	Stanley	32	F	47	Frozen	WM	12.583	0.270357	N/A	N/A
Dep-8	Depression	Stanley	Stanley	42	F	25	Frozen	WM	9.268	0.262314	N/A	N/A
Dep-9	Depression	Stanley	Stanley	52	M	12	Frozen	WM	28.352	0.18124	N/A	N/A
Dep-10	Depression	Stanley	Stanley	39	M	23	Frozen	WM	6.636	0.174612	N/A	N/A
Dep-11	Depression	Stanley	Stanley	46	M	26	Frozen	WM	0.996	0.185524	N/A	N/A
Dep-12	Depression	Stanley	Stanley	44	F	32	Frozen	WM	31.01	0.160079	N/A	N/A
Dep-13	Depression	Stanley	Stanley	47	M	28	Frozen	WM	18.737	0.0322088	N/A	N/A
Dep-14	Depression	Stanley	Stanley	30	F	33	Frozen	WM	34.073	0.0554529	N/A	N/A
Dep-1	Depression	Stanley	Stanley	53	F	40	Frozen	GM	1.177	0.315915	N/A	N/A
Dep-2	Depression	Stanley	Stanley	51	M	26	Frozen	GM	3.746	0.438679	N/A	N/A
Dep-3	Depression	Stanley	Stanley	65	M	19	Frozen	GM	4.13	0.233317	N/A	N/A
Dep-4	Depression	Stanley	Stanley	56	F	28	Frozen	GM	7.701	0.42636	N/A	N/A
Dep-5	Depression	Stanley	Stanley	42	M	7	Frozen	GM	1.216	0.183814	N/A	N/A
Dep-6	Depression	Stanley	Stanley	43	M	43	Frozen	GM	0.559	0.402969	N/A	N/A
Dep-7	Depression	Stanley	Stanley	32	F	47	Frozen	GM	0.853	0.61664	N/A	N/A
Dep-8	Depression	Stanley	Stanley	42	F	25	Frozen	GM	0.938	0.34918	N/A	N/A
Dep-9	Depression	Stanley	Stanley	52	M	12	Frozen	GM	1.835	0.552426	N/A	N/A
Dep-10	Depression	Stanley	Stanley	39	M	23	Frozen	GM	0.744	0.382818	N/A	N/A
Dep-11	Depression	Stanley	Stanley	46	M	26	Frozen	GM	4.955	0.160818	N/A	N/A
Dep-12	Depression	Stanley	Stanley	44	F	32	Frozen	GM	2.082	0.464938	N/A	N/A
Dep-13	Depression	Stanley	Stanley	47	M	28	Frozen	GM	1.496	0.121826	N/A	N/A
Dep-14	Depression	Stanley	Stanley	30	F	33	Frozen	GM	9.861	0.111891	N/A	N/A
CT-1	Normal	Stanley	Stanley	35	F	23	Frozen	WM	15.135	0.321894	N/A	N/A
CT-2	Normal	Stanley	Stanley	53	M	28	Frozen	WM	29.817	0.261497	N/A	N/A
CT-3	Normal	Stanley	Stanley	29	F	42	Frozen	WM	27.926	0.364297	N/A	N/A
CT-4	Normal	Stanley	Stanley	52	M	8	Frozen	WM	22.904	0.150435	N/A	N/A
CT-5	Normal	Stanley	Stanley	68	F	13	Frozen	WM	32.344	0.0437412	N/A	N/A
CT-6	Normal	Stanley	Stanley	59	M	26	Frozen	WM	0.892	0.216686	N/A	N/A
CT-7	Normal	Stanley	Stanley	52	M	28	Frozen	WM	40.224	0.0973143	N/A	N/A
CT-8	Normal	Stanley	Stanley	41	M	11	Frozen	WM	31.736	0.26614	N/A	N/A
CT-9	Normal	Stanley	Stanley	57	F	26	Frozen	WM	32.336	0.209311	N/A	N/A
CT-10	Normal	Stanley	Stanley	52	M	22	Frozen	WM	40.233	0.395574	N/A	N/A
CT-11	Normal	Stanley	Stanley	58	M	27	Frozen	WM	4.688	0.240241	N/A	N/A
CT-12	Normal	Stanley	Stanley	44	F	25	Frozen	WM	33.911	0.135694	N/A	N/A
CT-13	Normal	Stanley	Stanley	42	M	27	Frozen	WM	27.568	0.113974	N/A	N/A
CT-14	Normal	Stanley	Stanley	44	M	10	Frozen	WM	33.879	0.140474	N/A	N/A
CT-15	Normal	Stanley	Stanley	35	F	40	Frozen	WM	11.125	0.170806	N/A	N/A
CT-1	Normal	Stanley	Stanley	35	F	23	Frozen	GM	4.641	0.319521	N/A	N/A
CT-2	Normal	Stanley	Stanley	53	M	28	Frozen	GM	0.975	0.355406	N/A	N/A
CT-3	Normal	Stanley	Stanley	29	F	42	Frozen	GM	0.772	0.444	N/A	N/A
CT-4	Normal	Stanley	Stanley	52	M	8	Frozen	GM	11.734	0.189041	N/A	N/A
CT-5	Normal	Stanley	Stanley	68	F	13	Frozen	GM	4.929	0.0854676	N/A	N/A
CT-6	Normal	Stanley	Stanley	59	M	26	Frozen	GM	1.921	0.151957	N/A	N/A
CT-7	Normal	Stanley	Stanley	52	M	28	Frozen	GM	5.45	0.170551	N/A	N/A
CT-8	Normal	Stanley	Stanley	41	M	11	Frozen	GM	1.699	0.396234	N/A	N/A
CT-9	Normal	Stanley	Stanley	57	F	26	Frozen	GM	1.892	0.419706	N/A	N/A
CT-10	Normal	Stanley	Stanley	52	M	22	Frozen	GM	1.831	0.514853	N/A	N/A
CT-11	Normal	Stanley	Stanley	58	M	27	Frozen	GM	0.797	0.538297	N/A	N/A
CT-12	Normal	Stanley	Stanley	44	F	25	Frozen	GM	1.876	0.323571	N/A	N/A
CT-13	Normal	Stanley	Stanley	42	M	27	Frozen	GM	0.71	0.319082	N/A	N/A
CT-14	Normal	Stanley	Stanley	44	M	10	Frozen	GM	2.422	0.252535	N/A	N/A
CT-15	Normal	Stanley	Stanley	35	F	40	Frozen	GM	2.494	0.240694	N/A	N/A
Schiz-1	Schizophrenia	Stanley	Stanley	25	M	32	Frozen	WM	2.181	0.716788	N/A	N/A
Schiz-2	Schizophrenia	Stanley	Stanley	58	F	26	Frozen	WM	32.117	0.415994	N/A	N/A
Schiz-3	Schizophrenia	Stanley	Stanley	52	M	61	Frozen	WM	47.403	0.197524	N/A	N/A
Schiz-4	Schizophrenia	Stanley	Stanley	30	F	60	Frozen	WM	1.261	0.333526	N/A	N/A
Schiz-5	Schizophrenia	Stanley	Stanley	44	M	50	Frozen	WM	45.97	0.0913882	N/A	N/A
Schiz-6	Schizophrenia	Stanley	Stanley	30	M	32	Frozen	WM	20.755	0.215862	N/A	N/A
Schiz-7	Schizophrenia	Stanley	Stanley	35	M	35	Frozen	WM	14.838	0.310332	N/A	N/A
Schiz-8	Schizophrenia	Stanley	Stanley	44	M	29	Frozen	WM	47.625	0.238854	N/A	N/A
Schiz-9	Schizophrenia	Stanley	Stanley	31	M	14	Frozen	WM	13.121	0.26658	N/A	N/A
Schiz-10	Schizophrenia	Stanley	Stanley	60	F	40	Frozen	WM	14.466	0.195951	N/A	N/A
Schiz-11	Schizophrenia	Stanley	Stanley	56	F	12	Frozen	WM	32.378	0.295656	N/A	N/A
Schiz-12	Schizophrenia	Stanley	Stanley	60	M	31	Frozen	WM	37.472	0.0490706	N/A	N/A
Schiz-13	Schizophrenia	Stanley	Stanley	62	F	26	Frozen	WM	37.575	0.164326	N/A	N/A
Schiz-14	Schizophrenia	Stanley	Stanley	32	M	19	Frozen	WM	3.057	0.217206	N/A	N/A
Schiz-15	Schizophrenia	Stanley	Stanley	49	F	38	Frozen	WM	47.575	0.0831765	N/A	N/A
Schiz-1	Schizophrenia	Stanley	Stanley	25	M	32	Frozen	GM	0.709	1.00334	N/A	N/A
Schiz-2	Schizophrenia	Stanley	Stanley	58	F	26	Frozen	GM	2.395	0.694565	N/A	N/A
Schiz-3	Schizophrenia	Stanley	Stanley	52	M	61	Frozen	GM	3.897	0.3394	N/A	N/A
Schiz-4	Schizophrenia	Stanley	Stanley	30	F	60	Frozen	GM	0.964	0.448559	N/A	N/A
Schiz-5	Schizophrenia	Stanley	Stanley	44	M	50	Frozen	GM	1.294	0.231859	N/A	N/A
Schiz-6	Schizophrenia	Stanley	Stanley	30	M	32	Frozen	GM	0.938	0.452624	N/A	N/A
Schiz-7	Schizophrenia	Stanley	Stanley	35	M	35	Frozen	GM	1.401	0.473876	N/A	N/A
Schiz-8	Schizophrenia	Stanley	Stanley	44	M	29	Frozen	GM	1.349	0.45358	N/A	N/A
Schiz-9	Schizophrenia	Stanley	Stanley	31	M	14	Frozen	GM	1.838	0.472614	N/A	N/A
Schiz-10	Schizophrenia	Stanley	Stanley	60	F	40	Frozen	GM	3.386	0.195351	N/A	N/A
Schiz-11	Schizophrenia	Stanley	Stanley	56	F	12	Frozen	GM	3.086	0.417259	N/A	N/A
Schiz-12	Schizophrenia	Stanley	Stanley	60	M	31	Frozen	GM	5.63	0.0961618	N/A	N/A
Schiz-13	Schizophrenia	Stanley	Stanley	62	F	26	Frozen	GM	1.244	0.684876	N/A	N/A
Schiz-14	Schizophrenia	Stanley	Stanley	32	M	19	Frozen	GM	1.257	0.5487	N/A	N/A
Schiz-15	Schizophrenia	Stanley	Stanley	49	F	38	Frozen	GM	1.286	0.203047	N/A	N/A
B12-52	PD	Rush University	B12-52	89	M		Fixed	WM	N/A	N/A	27.7972	N/A
B12-52	PD	Rush University	B12-52	89	M		Fixed	GM	N/A	N/A	7.63415	N/A
B13-45	PD	Rush University	B13-45	57	M		Fixed	WM	N/A	N/A	14.6856	N/A
B13-45	PD	Rush University	B13-45	57	M		Fixed	GM	N/A	N/A	17.4798	N/A
B13-44	PD	Rush University	B13-44	74	M		Fixed	WM	N/A	N/A	22.175	N/A
B13-44	PD	Rush University	B13-44	74	M		Fixed	GM	N/A	N/A	5.44144	N/A
B12-95	PD	Rush University	B12-95	66	M		Fixed	WM	N/A	N/A	13.035	N/A
B12-95	PD	Rush University	B12-95	66	M		Fixed	GM	N/A	N/A	5.73762	N/A
B10-7-16	PD	Rush University	B10-7-16	24	M		Fixed	WM	N/A	N/A	20.9672	N/A
B10-7-16	PD	Rush University	B10-7-16	24	M		Fixed	GM	N/A	N/A	5.74267	N/A
B08 110	PD	Rush University	B08 110	77	F		Fixed	WM	N/A	N/A	14.3126	N/A
B08 110	PD	Rush University	B08 110	77	F		Fixed	GM	N/A	N/A	18.435	N/A
B12-110	PD	Rush University	B12-110	87	F		Fixed	WM	N/A	N/A	7.98416	N/A
B12-110	PD	Rush University	B12-110	87	F		Fixed	GM	N/A	N/A	3.84583	N/A
B12-46	PD	Rush University	B12-46	63	F		Fixed	WM	N/A	N/A	19.587	N/A
B12-46	PD	Rush University	B12-46	63	F		Fixed	GM	N/A	N/A	Below detection	N/A
B10-90	PD	Rush University	B10-90	77	F		Fixed	WM	N/A	N/A	15.5132	N/A
B10-90	PD	Rush University	B10-90	77	F		Fixed	GM	N/A	N/A	8.08016	N/A
B09-26	PD	Rush University	B09-26	62	F		Fixed	WM	N/A	N/A	14.08	N/A
B09-26	PD	Rush University	B09-26	62	F		Fixed	GM	N/A	N/A	9.34521	N/A
3504	Control	UCLA	3504	80	M	11	Frozen	WM	26.9238	0.326385	N/A	N/A
3529	Control	UCLA	3529	58	M	9	Frozen	WM	26.3298	0.541315	N/A	N/A
3535	Control	UCLA	3535	71	M	14	Frozen	WM	15.7155	0.199465	N/A	N/A
3543	Control	UCLA	3543	73	F	12	Frozen	WM	22.7333	0.245803	N/A	N/A
3545	Control	UCLA	3545	80	M	14	Frozen	WM	26.273	0.251415	N/A	N/A
3504	Control	UCLA	3504	80	M	11	Frozen	GM	4.733	2.36395	N/A	N/A
3529	Control	UCLA	3529	58	M	9	Frozen	GM	4.69187	0.329438	N/A	N/A
3535	Control	UCLA	3535	71	M	14	Frozen	GM	3.91981	0.364109	N/A	N/A
3543	Control	UCLA	3543	73	F	12	Frozen	GM	5.39024	0.542256	N/A	N/A
3545	Control	UCLA	3545	80	M	14	Frozen	GM	7.15821	0.530715	N/A	N/A

## Sheet: Mutational Analysis
					Allele 1				Allele 2
Sample ID	Brain Bank ID number	Disease State	Promoter	Exonic Variants			Synonymous	Promoter	Exonic Variants		Synonymous
AD-1	723	AD	c.-287 G>A		p.Ile562Thr						p.Q328Q
AD-2	732	AD	c.-287 G>A		p.Ile562Thr		p.D110D	c.-148 T>C	p.Ala21Pro	p.Asp248Asn	p.A14A/G25G
AD-3	760	AD			p.Ile562Thr		p.S450S			p.Ile562Thr	p.S450S
AD-4	808	AD	c.-287 G>A		p.Ile562Thr						p.Q328Q
AD-5	1251	AD					p.Q328Q				p.Q328Q
AD-6	1333	AD	c.-148 T>C	p.Ala21Pro	p.Asp248Asn		p.A14A/G25G				p.Q328Q
AD-7	3792	AD	c.-287 G>A		p.Ile562Thr						p.Q328Q
AD-8	3797	AD					p.Q328Q				p.Q328Q
AD-9	3821	AD			p.Ile562Thr		p.S450S			p.Ile562Thr	p.S450S
AD-10	3842	AD	c.-287 G>A		p.Ile562Thr						p.Q328Q
CT-1	Stanley	Control	c.-148 T>C	p.Ala21Pro	p.Asp248Asn		p.A14A/G25G			p.Ile562Thr	p.S450S
CT-2	Stanley	Control			p.Ile562Thr		p.S450S			p.Ile562Thr	p.S450S
CT-3	Stanley	Control	c.-287 G>A		p.Ile562Thr						p.Q328Q
CT-4	Stanley	Control	c.-287 G>A		p.Ile562Thr
CT-5	Stanley	Control		p.Arg184Cys	p.Ile562Thr		p.S450S		p.Arg184Cys	p.Ile562Thr	p.S450S
CT-6	Stanley	Control			p.Ile562Thr		p.S450S			p.Ile562Thr	p.S450S
CT-7	Stanley	Control			p.Ile562Thr		p.S450S			p.Ile562Thr	p.S450S
CT-8	Stanley	Control	c.-287 G>A				p.L5L/L133L			p.Ile562Thr	p.S450S
CT-9	Stanley	Control		p.Arg184Cys	p.Ile562Thr		p.S450S				p.Q328Q
CT-10	Stanley	Control	c.-148 T>C	p.Ala21Pro	p.Asp248Asn		p.A14A/G25G				p.Q328Q
CT-11	Stanley	Control			p.Ile562Thr		p.S450S				p.Q328Q
CT-12	Stanley	Control	c.-148 T>C	p.Ala21Pro	p.Asp248Asn		p.A14A/G25G			p.Ile562Thr	p.S450S
CT-13	Stanley	Control	c.-148 T>C	p.Ala21Pro	p.Asp248Asn		p.A14A/G25G			p.Ile562Thr	p.S450S
CT-14	Stanley	Control	c.-148 T>C	p.Ala21Pro	p.Asp248Asn		p.A14A/G25G			p.Ile562Thr	p.S450S
CT-15	Stanley	Control	c.-148 T>C	p.Ala21Pro	p.Asp248Asn		p.A14A/G25G			p.Ile562Thr	p.S450S
KD-1	5100	KD	c.-148 T>C	p.Ala21Pro	p.Asp248Asn		p.A14A/G25G		p.Arg184Cys	g.30 Kb del
KD-2	575	KD		p.Arg184Cys	g.30 Kb del				p.Arg184Cys	g.30 Kb del
KD-3	1414	KD	c.-148 T>C	p.Asp248Asn	p.Thr529Met		p.A14A/G25G			p.Tyr173Leu	p.Q328Q
	1163	KD Late-onset	p.Ser23*	p.Arg184Cys	p.Ile562Thr		p.S450S		p.Met117Leu	p.Ile562Thr	p.S450S
	1547	Control Infant		c.1834+5 G>C	p.Ala641Thr		p.L359L/T540T/V556V			p.Ile562Thr	p.S450S
PD-1	5477	PD			p.Ile562Thr		p.S450S				p.Q328Q
PD-2	5329	PD			p.Ile562Thr		p.S450S				p.Q328Q
PD-3	5389	PD					p.Q328Q				p.Q328Q
PD-4	1264	PD			p.Ile562Thr		p.S450S				p.Q328Q
PD-5	1288	PD		p.Arg184Cys	p.Ile562Thr		p.S450S				p.Q328Q
PD-6	1293	PD		p.Arg184Cys	p.Ile562Thr		p.S450S				p.Q328Q
PD-7	3880	PD			p.Ile562Thr		p.S450S				p.Q328Q
PD-8	3887	PD	c.-148 T>C	p.Ala21Pro	p.Asp248Asn		p.A14A/G25G				p.Q328Q
PD-9	4304	PD			p.Ile562Thr		p.S450S			p.Ile562Thr	p.S450S
PD-10	3934	PD					p.Q328Q				p.Q328Q
Aged CT-1	5171	Control			p.Ile562Thr		p.S450S				p.Q328Q
Aged CT-2	5352	Control		p.Arg184Cys	p.Ile562Thr		p.S450S				p.Q328Q
Aged CT-3	5541	Control	c.-287 G>A		p.Ile562Thr		p.S450S			p.Ile562Thr	p.S450S
B13-44	B13-44	PD	c.-287 G>A		p.Ile562Thr		p.S450S			p.Ile562Thr	p.S450S
B13-45	B13-45	PD		p.Arg184Cys	p.Ile562Thr	p.Phe596Ser	p.S450S		p.Arg184Cys	p.Ile562Thr	p.S450S
B12-52	B12-52	PD	c.-287 G>A			p.Trp132*		c.-287 G>A			p.Q328Q
B12-95	B12-95	PD					p.Q328Q				p.Q328Q
B12-110	B12-110	PD	c.-148 T>C	p.Ala21Pro	p.Asp248Asn		p.A14A/G25G			p.Ile562Thr	p.S450S
B10-7-16	B10-7-16	PD			p.Ile562Thr		p.S450S			p.Ile562Thr	p.S450S
B08-110	B08-110	PD			p.Ile562Thr		p.S450S				p.Q328Q
B12-052SN	B12-052SN	PD	c.-287 G>A		p.Ile562Thr		p.D110D				p.Q328Q
B12-46	B12-46	PD	c.-287 G>A		p.Ile562Thr		p.D110D				p.Q328Q
B10-90	B10-90	PD			p.Ile562Thr		p.S450S				p.Q328Q
Aged CT-4	1477	Control					p.Q328Q				p.Q328Q
Aged CT-5	1506	Control		p.Arg184Cys	p.Ile562Thr		p.S450S				p.Q328Q
Aged CT-6	1510	Control	c.-148 T>C	p.Ala21Pro	p.Asp248Asn		p.A14A/G25G	c.-287 G>A		p.Ile562Thr	p.S450S
Aged CT-7	3839	Control			p.Ile562Thr		p.S450S			p.Ile562Thr	p.S450S
Aged CT-8	3861	Control			p.Ile562Thr		p.S450S				p.Q328Q
Aged CT-9	3912	Control	c.-148 T>C	p.Ala21Pro	p.Asp248Asn		p.A14A/G25G			p.Ile562Thr	p.S450S
3535	3535	Control	c.-148 T>C	p.Ala21Pro	p.Asp248Asn	p.Thr112Ala	p.A14A/G25G	c.-148 T>C	p.Ala21Pro	p.Asp248Asn	p.A14A/G25G
3504	3504	Control					p.Q328Q				p.Q328Q
3543	3543	Control			p.Ile562Thr		p.S450S				p.Q328Q
3529	3529	Control	c.329 -8_10 del		p.Ile562Thr		p.S450S				p.Q328Q
3545	3545	Control	c.-148 T>C	p.Ala21Pro	p.Asp248Asn		p.A14A/G25G			p.Ile562Thr	p.S450S
